# Supplementary material for: Diversity and sex differences in rectal gland volatiles of Queensland fruit fly, Bactrocera tryoni (Diptera: Tephritidae)
Source: PLoS One. 2022 Aug 24;17(8):e0273210. doi: 10.1371/journal.pone.0273210 (PMC9401129; doi:10.1371/journal.pone.0273210)
Supplement: S1 Dataset — The data set contains the peaks that were each present in at least half the samples in at least one of the four sex/mating history categories. The “Cage” column denotes the replicates for each of the lines. The S06 line was also used in the SPME GC-MS analysis. The other nine lines were isofemale lines established from flies collected from various localities around Australia (S4 Table). “Gen” refers to the generation in which the lines were screened. Headings for columns F—GG give the respective retention times (Rts) of the peaks screened. (XLSX) [file pone.0273210.s010.xlsx]

## Sheet: GC-FID
Cage	Line	Gen	Status	Sex	4.07	4.23	4.61	4.82	4.96	5.2	5.41	5.99	6.06	6.21	6.3	6.64	6.94	7.66	7.79	8.38	8.53	8.73	8.82	9.43	9.58	9.63	9.79	9.98	10.05	10.41	10.59	10.85	11.04	11.27	11.46	11.7	11.79	11.93	11.97	12.27	12.45	12.63	12.96	13.33	13.34	13.47	13.59	13.79	13.88
G8_S06	S06	8	Virgin	Male	0	422.419	3565.88	435.77	1093.55	4467.29	17428.5	3103.33	1219.66	456.273	5926.78	4269.6	2007.94	21226.4	0	639.536	0	0	0	2296.27	8451.07	0	0	1226.9	3616.57	26569.4	587738	883.014	0	0	3159.47	0	0	1336.55	1893.04	567.769	0	0	3.73457e+06	916.745	0	15455.7	30008.5	1764.48	0
G8_S06	S06	8	Virgin	Male	0	395.263	10802	0	852.601	2655.87	11015.5	3043.64	1052.07	378.131	3531.96	2401.63	403.017	10964	0	374.237	0	0	0	1525.51	4294.32	0	0	0	2554.78	14337.3	355106	872.632	21455.6	0	1809.34	0	0	3682.36	1035.52	439.49	0	52194	2.3697e+06	0	0	20360	367878	1381.92	0
G8_S06	S06	8	Virgin	Male	0	916.492	4545.5	503.634	1165.44	3814.33	11996.6	2456.24	1200.69	613.122	3701.69	2441.7	556.601	5502.49	0	626.473	0	0	0	2262.71	2855.03	0	0	0	1948.24	13848.1	386134	1083.63	21872.4	0	2687.37	0	0	1615.33	950.127	1799.99	0	65958	2.12603e+06	0	0	15385.3	306192	1591.98	0
G10_S06	S06	10	Virgin	Male	0	907.571	1799.46	554.04	323.189	808.084	6632.97	286.895	1130.22	496.348	1290.83	550.744	0	1845.67	0	1142.16	372.696	0	0	1238.56	2476.9	0	449.424	651.138	616.121	3842.25	76799.6	0	5532.09	0	569.299	0	0	934.532	0	582.585	0	43099	748845	1069.72	0	4976.13	83946.4	322.865	0
G10_S06	S06	10	Virgin	Male	0	978.734	1166.11	566.336	252.359	558.781	5934.68	251.72	1220.04	553.003	1084.46	584.9	0	2259.42	0	1318.54	422.62	0	0	593.075	2666.64	0	477.766	462.674	544.383	3274.6	58240.9	0	4111.33	0	560.401	0	0	1182.51	0	1012.51	0	41695.8	644670	689.099	0	2140.42	30427.9	0	0
G10_S06	S06	10	Virgin	Male	0	1023.06	1331.89	538.93	271.868	631.389	5308.6	314.69	1137.33	506.052	1098.36	637.027	207.019	968.873	0	1260.26	409.676	0	0	735.393	2822.1	0	482.034	532.782	613.676	4958.33	96924.4	0	4413.16	0	451.952	0	0	1030.05	0	700.052	0	47059	739946	1328.94	0	3244.98	49275.7	267.886	0
G10_S06	S06	10	Mixed	Male	0	861.647	6543.3	625.167	1218.36	5501.74	13324.6	2300.28	2572.72	1134.58	5062.98	3801.84	1597.3	13169.3	943.801	1223.08	464.137	1655.25	0	3180.09	5839.72	0	1804.59	2410.37	2385.43	11137.1	297711	1923.54	22281.1	0	3741.48	3469.2	0	1948.1	1516.34	1948.32	1262.6	74235.9	2.20454e+06	0	15347.1	20091.8	381486	2570.64	1304.39
G10_S06	S06	10	Mixed	Male	0	893.868	11649.5	598.492	2007.55	11712.4	9675.24	5389.53	2045.1	836.546	2817.23	3105.78	841.462	29400	0	1150.5	470.97	0	0	2023.69	3644.22	0	0	6437.2	0	12203.4	350928	0	20342.2	0	3330.22	287.274	0	1537.49	846.592	427.879	1396.82	69512.4	2.32706e+06	0	21885.7	16261.3	361927	4176.11	1226.01
G10_S06	S06	10	Mixed	Male	0	986.715	8645.46	604.519	373.752	717.996	9760.54	617.935	2100.74	945.828	3161.73	5330.9	0	4804.83	0	1224.72	376.539	0	0	1468.23	4352.23	0	434.657	1466.46	0	13746.6	370853	908.747	21370.9	0	2803.85	0	561.91	2342.82	1301.15	384.196	1926.12	64512.4	2.7133e+06	0	0	20574.6	441898	1177.07	1070.11
G10_S06	S06	10	Virgin	Female	0	835.296	0	0	0	0	0	0	1606.53	760.457	0	0	0	821.093	0	1052.49	0	0	1073.42	0	0	709.82	0	0	0	0	2349.27	78223.7	0	7112.05	0	0	0	0	0	0	0	4673.47	75802.6	0	0	8170.42	0	0	0
G10_S06	S06	10	Virgin	Female	0	0	0	0	0	0	0	0	1486.6	0	0	0	0	0	0	0	0	0	2648.53	0	0	0	0	0	0	0	8621.17	160550	0	7755.95	0	0	0	0	0	0	0	4740.05	124815	0	0	17507.3	0	0	0
G10_S06	S06	10	Mixed	Female	0	1138.33	0	0	0	0	0	0	1705.9	806.196	0	0	0	33827.7	0	1749.22	0	0	0	0	0	1232.95	0	0	0	0	4933.41	40009.8	0	1634.58	0	0	0	0	0	0	0	0	29786.6	0	0	4711.3	0	0	0
G10_S06	S06	10	Mixed	Female	0	574.141	0	0	0	0	0	0	433.203	0	0	0	0	829.241	0	1032.07	0	0	0	0	0	707.561	0	0	0	0	3289.57	58358.1	0	1812.01	0	0	0	0	0	0	0	0	13281.5	0	0	6699.38	0	0	0
G6_AS19	AS19	6	Virgin	Male	0	1058.45	3616.11	615.777	0	1085.09	2339.43	506.066	870.666	351.382	748.995	618.645	1899.63	1512.83	0	1299.51	0	0	0	753.84	3304.04	0	0	0	0	6716.92	138013	442.187	16734	0	863.03	0	0	1496.33	0	843.694	0	106254	1.69798e+06	1181.55	0	6332.27	111876	0	0
G6_AS19	AS19	6	Virgin	Male	0	4220.4	2193.42	3827.36	518.747	1221.93	6125.37	532.194	977.295	395.374	1890.92	723.142	2728.49	2606.65	0	4350.26	1185.16	0	0	1608.42	2337.83	0	2247.26	2148.05	0	7272.01	141529	0	21008.4	0	874.606	0	0	2688.83	0	1202.31	0	84979.3	1.45165e+06	1627.25	0	5452.71	84963.1	0	0
G6_CT60	CT60	6	Virgin	Male	0	5453.03	186.854	5343.53	442.371	913.277	2279.37	739.764	1229.67	548.678	640.985	835.736	2769.43	14638.7	0	6048.08	1957.73	0	0	1744.31	0	0	3286.95	2243.41	628.044	3214.68	68805	1164.58	13082.7	0	1281.11	0	0	258.538	0	2119.29	0	21454.5	346903	482.1	0	2374.42	9303.51	447.692	0
G6_CT60	CT60	6	Virgin	Male	0	1249.39	243.235	814.545	385.453	1574.84	3638.25	1409.61	1521.8	619.565	1094.49	314.413	2938.86	19667.4	0	1941.03	410.217	0	0	344.896	2463.95	0	0	926.909	436.023	6528.26	146574	766.505	15358.1	0	1644.61	0	0	556.483	0	2439.73	0	50490.1	957088	717.239	0	3621.57	45785	682.984	0
G6_SY13	SY13	6	Virgin	Male	0	1344.38	777.806	721.226	0	1332.62	5887.21	607.574	1316.26	761.338	1838.1	762.197	5490.7	5091.14	0	1798.08	0	0	0	0	4654.63	0	0	0	1557.38	11151.4	233781	971.637	23362.4	0	951.258	0	0	1514.96	0	2032.27	0	153896	2.80298e+06	656.273	0	7378.44	84871.2	608.417	0
G6_SY18	SY18	6	Virgin	Male	0	1331.97	541.655	757.658	306.624	0	3730.24	575.788	1292.87	742.064	1130.26	571.249	4616.62	3492.63	0	1740.9	354.357	0	0	0	2714.98	0	504.303	1074.26	0	8810.08	178741	1172.24	17179.8	0	737.985	0	0	400.066	0	1598.32	0	61982.7	1.03122e+06	627.584	0	5392.13	65932.4	0	0
G6_SY18	SY18	6	Virgin	Male	0	1326.44	1240.85	763.914	0	0	6216.94	606.592	1384.2	651.566	2043.78	851.729	2827.83	7119.44	0	1817.46	0	0	0	0	4225.32	0	0	0	1591.71	16849.5	311659	2990.34	34044.2	0	1348.66	1288.01	0	1159.04	0	1834.28	0	105768	1.66009e+06	947.302	0	9222.89	110199	625.192	0
G6_AS19	AS19	6	Virgin	Female	0	4248.69	0	4006.99	402.151	0	0	0	827.931	469.787	0	0	2291.67	668.202	0	4483.39	0	0	527.119	0	0	5257.27	0	0	0	0	5877.49	50727	875.174	1059.88	0	0	0	0	0	1051.94	0	4879.16	90805.5	0	0	4852.16	0	0	0
G6_CT60	CT60	6	Virgin	Female	0	5892.47	0	5564.81	0	0	0	0	1455.48	0	0	0	4564.15	3606.83	0	7309.56	0	0	2300.07	0	0	8628.78	0	0	0	1387.2	23859.7	140375	3953.81	0	0	0	0	0	0	2329.05	0	12349.7	219422	0	0	13211.8	0	0	0
G6_CT60	CT60	6	Virgin	Female	0	1357.58	0	554.719	0	0	0	0	1147.71	477.224	0	0	3433.06	2288.17	0	1333.49	0	0	979.871	0	0	591.336	0	0	0	873.027	12595.9	63712.8	0	673.37	0	0	0	0	0	1392.39	0	3588.54	75765.3	0	0	5363.41	0	0	0
G6_SY18	SY18	6	Virgin	Female	0	1399.73	0	0	0	0	0	0	1195.34	0	0	0	2382.58	1976.13	0	1880.77	0	0	1750.21	0	0	0	0	0	0	0	19536.9	299733	3154.27	5628.51	0	0	0	0	0	2139.43	0	6057.8	126637	0	0	14468.3	0	0	0
G7_AS09	AS09	7	Virgin	Male	0	2819.61	1550.92	483.976	982.008	3509.55	8124.07	920.824	1361.64	697.312	1761.18	679.404	0	9994.9	0	444.045	0	0	0	1063.33	4446.66	0	0	0	2938.15	8830.29	184433	0	22343.9	0	1420.28	0	0	750.424	0	1192.52	0	93682	1.56454e+06	2316.4	0	9255.99	133025	539.609	0
G7_AS19	AS19	7	Virgin	Male	0	5058.6	3659.98	2613.59	3411.41	0	6691.3	378.745	850.848	540.916	1454.29	1016.31	0	1843.31	0	542.888	0	0	0	983.589	3552.47	0	0	0	0	7648.15	151850	0	14885.4	0	812.014	0	0	739.831	0	635.226	0	82630.9	1.4112e+06	987.116	0	4866.11	97915.5	0	0
G7_AS19	AS19	7	Virgin	Male	0	3377.31	5082.2	0	1025.38	2428.19	21982	784.909	1383.1	855.289	5052.32	5033.47	0	4898.39	0	0	0	0	0	3059.21	18139.3	0	0	0	1212.29	25203.2	407503	0	51064.2	0	2525.45	0	0	1699.51	1707.76	0	0	861.324	5.85448e+06	0	0	2532.3	22823.6	0	0
G7_SY13	SY13	7	Virgin	Male	0	1959.6	1882.34	582.154	876.424	2235.01	11847.8	607.247	1212.22	1022.87	2622.17	0	1229.92	5370.14	0	0	0	0	0	908.48	11188.9	0	0	0	1966.82	20638.8	308356	0	46947.1	0	1144.4	0	0	3035.5	802.844	864.211	0	89470.1	3.57493e+06	0	0	1626.97	67446.5	768.934	0
G7_SY13	SY13	7	Virgin	Male	0	1556.69	904.874	0	752.514	2610.75	6863.59	678.463	878.828	847.099	1447.12	624.568	0	10676.4	0	347.853	0	0	0	600.859	5822.06	0	0	0	925.03	6336.07	124336	922.326	23274.6	0	897.573	0	0	660.829	513.85	1434.43	0	116427	1.85051e+06	599.07	0	3027.77	31446.8	533.013	0
G7_SY53	SY53	7	Virgin	Male	0	1008.17	2924.26	505.921	699.768	619.695	4286.51	402.82	873.538	495.916	888.259	325.398	572.252	4880.22	0	436.965	0	0	0	619.434	1433.18	0	0	0	480.123	4170	111304	884.575	10847.3	0	595.112	0	0	2138.8	382.599	886.234	0	33726.2	786665	0	0	2404.14	38469.4	415.229	0
G7_SY53	SY53	7	Virgin	Male	0	1636.84	2437.79	597.215	937.949	2081.45	11668.9	545.435	1151.26	418.965	2591.39	1387.17	994.613	5478.48	0	485.113	0	0	0	1147.47	3666.65	0	0	0	1272.66	9942.84	299018	1761.33	37039	0	1167.39	0	863.636	1844.36	959.044	1866.39	0	97535.7	2.52696e+06	619.591	0	0	123396	736.016	0
G7_AS09	AS09	7	Virgin	Female	0	3751.77	0	0	878.658	1764.06	0	0	610.708	0	0	0	1609.49	5934.42	0	715.273	0	0	1360.13	0	0	1166.1	0	0	0	786.268	15613.9	102606	2897.14	1281.27	0	0	0	0	0	843.808	0	12692	221814	0	0	10694.5	0	0	0
G7_AS19	AS19	7	Virgin	Female	0	2447.44	0	502.107	840.411	1305.41	0	0	410.004	398.496	0	0	1075.91	0	0	747.955	0	0	0	0	0	936.42	0	0	0	0	1661.61	17736.8	348.637	364.168	0	0	0	0	0	645.298	0	1091.8	17718.1	0	0	1347.12	0	0	0
G7_AS19	AS19	7	Virgin	Female	0	2534.98	0	0	333.536	1509.47	0	0	0	0	0	0	1084.98	0	0	309.933	0	0	0	0	0	355.207	0	0	0	317.025	3911.61	10332.8	451.451	418.573	0	0	0	0	0	324.262	0	2408.15	30870.4	0	0	1119.1	0	0	0
G7_SY13	SY13	7	Virgin	Female	0	2154.75	0	0	814.887	0	0	0	677.523	0	0	0	0	609.559	0	0	0	0	1409.96	0	0	1188.42	0	0	0	1372.81	22997.1	114353	3078.43	1135.66	0	0	0	0	0	909.407	0	22949.3	347962	0	0	9874.63	0	0	0
G7_SY13	SY13	7	Virgin	Female	0	2435.43	0	409.573	689.514	1435.04	0	0	393.101	239.591	0	0	636.546	681.311	0	540.641	0	0	346.991	0	0	730.635	0	0	0	477.707	6815.85	21049.2	605.758	0	0	0	0	0	0	615.254	0	2813.57	42146	0	0	2033.72	0	0	0
G7_SY53	SY53	7	Virgin	Female	0	0	0	0	0	0	0	0	0	0	0	0	0	10738.9	0	0	0	0	1409.49	0	0	0	0	0	0	0	16760.7	174949	2960.11	1525.68	0	0	0	0	0	0	0	8867.24	187311	0	0	8508.86	0	0	0
G7_SY53	SY53	7	Virgin	Female	0	3197.83	0	442.738	790.591	1586.03	0	0	478.098	338.983	0	0	1129.13	606.28	0	728.505	0	0	0	0	0	852.69	0	0	0	0	3781.41	21505.4	636.167	0	0	0	0	0	0	694.909	0	1224.67	21814.4	0	0	1122.4	0	0	0
G8_AS09	AS09	8	Virgin	Male	0	579.828	1083.02	403.235	734.084	1017.34	5280.21	651.795	939.474	377.267	1549.42	1290.69	1279.85	4455.95	0	471.152	0	0	0	1422.35	5593.8	0	0	0	1029.15	10513.6	191951	523.342	24554.7	0	1054.69	0	0	534.868	0	1842.21	0	92855.4	2.15072e+06	0	0	7177.64	104275	688.46	0
G8_AS09	AS09	8	Virgin	Male	0	7032.85	1495.59	0	632.088	1104.84	6722.89	554.558	750.578	725.955	1812.66	1315.41	2679.66	1990.81	0	316.93	0	0	0	770.67	4029.99	0	0	0	1511.3	6389.52	109755	0	13782.6	0	661.549	0	0	894.715	0	960.177	0	90712.1	1.38682e+06	0	0	4683.69	67222.8	351.901	0
G8_AS19	AS19	8	Virgin	Male	0	2079.9	1492.55	350.452	672.49	532.126	5588.04	299.449	700.327	404.205	1320.97	1260.66	895.658	1679.66	0	409.383	0	0	0	679.501	2598.52	0	0	0	0	5547.3	87995.5	0	7301.43	0	524.931	0	0	578.387	0	558.452	0	56829.2	837999	0	0	3117.57	57440.6	0	0
G8_AS19	AS19	8	Virgin	Male	0	859.237	1268.91	352.504	659.654	985.517	3219	332.385	902.704	765.492	844.847	588.691	962.98	1843.58	0	439.892	0	0	0	1264.63	4916.15	0	0	0	1678.32	6053.74	100272	0	9388.78	0	621.871	0	0	730.792	0	1079.52	0	79043.4	1.18288e+06	339.755	0	4663.69	76219.8	333.363	0
G8_AS19	AS19	8	Virgin	Male	0	1028.69	1797.37	379.703	733.525	1654.23	6010.81	454.29	830.195	311.49	1464.06	1471.47	1181.99	6553.82	0	449.278	0	0	0	933.161	4729.67	0	0	0	976.881	9118.68	182791	0	15787.2	0	1085.34	0	0	876.797	564.25	972.594	0	104527	1.7231e+06	0	0	4680.97	74183.3	417.634	0
G8_AS36	AS36	8	Virgin	Male	0	683.763	0	371.041	562.181	482.451	5752.01	589.896	842.071	424.052	1329.67	390.496	740.249	3580.96	0	379.677	152.702	0	0	327.749	2008	0	0	2013.17	0	4617.82	92195.5	351.753	10282.5	0	601.657	0	0	0	417.503	862.878	0	33463.3	540800	468.226	0	3858.05	51286.7	361.986	0
G8_CT07	CT07	8	Virgin	Male	0	985.718	1429.88	0	822.913	0	7450.32	408.02	1060.77	433.84	1922.73	1324.12	0	1849.56	0	349.124	0	0	0	732.128	4960.74	0	0	693.376	629.721	9456.48	186105	533.051	27007.3	0	589.398	0	0	0	0	1743.52	0	52028.7	2.02948e+06	0	0	4504.49	75187.3	682.165	0
G8_CT38	CT38	8	Virgin	Male	0	861.813	629.459	427.641	1074.5	0	1322.04	343.056	558.933	195.951	269.682	0	1498.8	820.974	0	515.151	203.949	0	0	727.902	3403.79	0	252.489	0	0	5004.73	94146.7	166.734	7030.49	0	0	0	0	964.141	319.48	687.308	0	51399.1	749637	0	0	2273.94	33607.8	0	0
G8_CT60	CT60	8	Virgin	Male	0	1229.86	410.631	669.233	1689.86	0	1667.31	281.278	1482.08	1133.64	298.75	0	1317.85	2460.09	0	737.28	246.517	0	0	970.812	4190.55	0	794.517	1032.27	0	3531.44	61249.5	0	3214.26	0	324.326	0	0	0	0	813.177	0	56283.6	652214	0	0	1769.08	24205.7	0	0
G8_SY13	SY13	8	Virgin	Male	0	0	2072.98	0	0	1989.44	21552.6	2020.26	1463.99	0	6486.76	0	0	20451.7	0	0	0	0	0	3107.11	17802	0	0	0	3864.86	18777.5	571222	0	0	0	3532.26	0	0	3647.87	1522.36	0	0	0	0	8.15176e+06	0	2619.44	12693.5	212812	0
G8_SY13	SY13	8	Virgin	Male	0	1515.82	231.28	387.955	648.399	1114.76	4091.74	290.298	960.919	516.749	1018.84	244.657	693.778	1846.76	0	513.056	218.025	0	0	309.587	1712.57	0	994.519	739.314	387.614	2148.99	47776.4	190.773	3818.46	0	282.003	0	0	0	0	840.359	0	23979.6	532076	0	0	1036.55	16749.1	0	0
G8_SY13	SY13	8	Virgin	Male	0	979.78	560.862	479.979	920.474	0	5974.48	580.282	1360.2	565.246	1659.08	671.687	927.075	1898.8	0	596.2	0	0	0	370.998	3408.09	0	0	0	656.292	7139.94	132001	768.994	12926.9	0	591.249	0	0	840.569	416.106	1089.53	0	77011.6	1.1021e+06	0	0	2761.35	24301	358.074	0
G8_SY18	SY18	8	Virgin	Male	0	764.069	407.916	488.702	710.176	0	3440.42	369.461	707.138	298.943	819.08	0	977.632	2244.83	0	813.517	354.477	0	0	809.527	2424.01	0	550.157	0	0	3103.25	55950.2	2125.97	5945.16	0	454.692	0	0	0	391.797	905.787	0	53715	904703	0	0	5435.11	65922.5	0	0
G8_SY18	SY18	8	Virgin	Male	0	859.848	333.084	510.069	671.337	0	3052.6	329.871	996.109	373.923	732.189	0	2003.99	3599.53	0	690.469	0	0	0	480.189	6949.86	0	278.091	0	0	8854.97	118204	4514.41	8879.99	0	525.044	0	0	0	307.351	974.052	0	118407	1.14433e+06	0	0	13039.1	107774	0	0
G8_SY53	SY53	8	Virgin	Male	0	1235.28	709.111	327.225	580.221	523.909	2959.24	499.853	719.589	391.055	773.77	180.993	794.753	5129.13	0	538.753	278.58	406.405	0	356.014	0	0	588.961	1159.6	0	4361.63	99736.8	534.868	5469.7	0	452.64	0	0	388.461	279.287	1032.76	0	17921	356810	381.284	0	1928.86	25810.7	279.252	0
G8_SY53	SY53	8	Virgin	Male	0	1089.29	1855.85	364.684	628.237	1325.96	5371.65	546.446	1164.37	853.396	1596.34	950.153	1125.49	5144.36	0	500.194	0	0	0	1257.61	2816.94	0	0	0	757.084	9878.81	268531	733.56	16396.2	0	689.814	0	0	1961.59	753.512	1736.16	0	67395.6	1.8148e+06	0	0	5896.64	119993	663.767	0
G8_SY53	SY53	8	Virgin	Male	0	728.12	1526.57	378.699	601.404	1241.12	5432.65	556.697	741.262	522.442	1564.73	1070.83	0	5839.07	0	371.006	0	0	0	698.092	3520.4	0	0	0	458.49	9923.4	205404	1108.5	14754.7	0	739.638	0	0	0	775.185	0	0	1136.48	744.169	949.699	0	1.53565e+06	0	0	0
G8_SY13	SY13	8	Virgin	Female	0	1217.63	0	331.626	617.68	769.911	0	0	397.219	0	0	0	552.104	1194.57	0	503.197	0	0	519.683	0	0	624.736	0	0	0	363.741	3969.58	43804.1	338.637	381.572	0	0	0	0	0	527.21	0	5682.09	83585.3	0	0	2490.89	0	0	0
G8_SY13	SY13	8	Virgin	Female	0	1014.99	0	540.578	775.63	754.429	0	0	612.79	244.404	0	0	949.516	287.818	0	1018.01	0	0	603.788	0	0	1893.63	0	0	0	1278.43	16446.3	39541	1761.72	563.665	0	0	0	0	0	1430.47	0	20954.3	269518	0	0	3175.56	0	0	0
G8_SY13	SY13	8	Virgin	Female	0	1149.6	0	322.003	592.044	798.167	0	0	362.685	146.267	0	0	629.8	1581.79	0	563.927	0	0	453.897	0	0	558.871	0	0	0	0	3024.09	25525.3	0	293.974	0	0	0	0	0	541.259	0	1132.56	19011.8	0	0	3104.28	0	0	0
G10_AS09	AS09	10	Virgin	Male	0	857.36	519.245	532.717	229.601	422.981	4451.56	242.248	954.383	451.906	757.281	305.755	0	927.329	0	1055.65	317.477	0	0	281.099	1879.57	0	382.437	673.331	0	2032.55	42468.1	119.884	2622.17	0	291.774	0	0	497.117	0	587.335	0	22680.6	332438	344.818	0	1055.8	12560.2	0	0
G10_AS09	AS09	10	Virgin	Male	0	877.683	716.551	535.587	267.081	434.008	3263.95	246.091	1093.84	487.95	580.53	831.796	0	1316.01	0	1138.76	373.224	0	0	303.264	2163.3	0	425.574	754.985	0	2507.08	50375.2	149.123	2888.52	0	268.368	0	0	543.513	0	601.047	0	29349	441680	309.07	0	1648.94	23970.6	0	0
G10_AS19	AS19	10	Virgin	Male	0	931.884	342.392	522.282	257.507	256.248	3155.63	217.009	1115.92	509.098	590.02	283.404	0	931.958	0	1312.52	412.62	0	0	325.06	1845.64	0	484.367	673.359	0	2597.9	40860.9	223.12	2608.2	0	178.872	0	0	420.166	0	744.004	0	21316.4	330747	312.347	0	832.537	10249.7	0	0
G10_CT07	CT07	10	Virgin	Male	0	868.452	964.198	516.495	241.897	0	5205.36	294.172	1083.08	479.053	1022.77	366.576	0	1196.24	0	1321.74	388.038	0	0	871.285	2829.39	0	391.797	1528.1	0	4366.62	97041.9	0	8296.55	0	488.376	0	0	911.839	0	585.863	0	46036.9	801610	494.876	0	2783.06	48244.2	340.346	0
G10_CT38	CT38	10	Virgin	Male	0	1017.33	0	616.232	238.536	0	536.68	0	1018	486.413	107.791	0	0	274.543	0	1461.19	452.758	0	0	237.98	1576.23	0	425.49	0	0	1652.93	37637.1	0	1426.13	0	0	0	0	0	0	573.604	0	7657.17	140663	0	0	387.983	6277.11	0	0
G10_CT60	CT60	10	Virgin	Male	0	1150.28	505.422	633.833	268.257	0	2061.77	206.333	1151.97	473.044	387.39	0	144.577	461.016	0	1238.58	373.696	0	0	375.483	2267.76	0	432.425	632.157	0	2176.65	47045.8	0	2799.59	0	0	0	0	416.694	246.785	597.103	0	26027.5	416707	0	0	2196.62	34254.3	226.953	0
G10_SY13	SY13	10	Virgin	Male	0	757.975	181.779	489.441	290.45	640.981	2839.72	332.522	767.41	333.504	526.893	0	0	3302.61	0	945.041	329.235	0	0	222.342	2164.03	0	393.316	359.003	367.215	3806.98	59560.7	469.757	4144.86	0	291.515	0	0	498.144	0	454.48	0	32688.7	523912	0	0	1299.92	10589.3	197.269	0
G10_SY13	SY13	10	Virgin	Male	0	814.843	610.01	516.31	244.285	477.738	1825.99	276.599	932.477	514.903	358.734	0	0	814.343	0	1042.95	310.607	0	0	423.583	2261.02	0	459.73	365.484	329.791	3033.9	65271.9	0	4506.97	0	246.1	0	0	847.546	0	382.576	0	28440.7	545129	0	0	995.706	18636.5	202.639	0
G10_SY18	SY18	10	Virgin	Male	0	831.38	1010.73	561.929	244.137	0	3581.04	289.2	989.484	440.388	684.895	326.208	252.692	1069.4	0	1022.83	376.77	0	0	555.966	3436.99	0	414.417	883.368	0	6684.07	112392	254.313	7340.58	0	452.517	0	0	799.585	0	552.901	0	50166.4	692633	311.736	0	3215.85	41513.9	286.071	0
G10_SY18	SY18	10	Virgin	Male	0	820.889	315.949	481.488	248.109	285.015	1235.76	211.639	980.253	474.275	282.811	616.278	138.929	655.832	0	1167.66	326.948	0	0	266.96	1685.53	0	470.285	573.891	0	3077.74	71193.2	195.121	2625.4	0	223.629	0	0	109.958	0	437.888	0	16884.7	295615	0	0	997.113	13892.1	0	0
G10_SY53	SY53	10	Virgin	Male	0	847.546	474.053	479.266	252.35	535.819	2724.46	292.441	876.248	415.463	546.559	1298.08	0	1887.57	0	1081.21	333.494	0	0	388.122	1723.8	0	361.067	502.181	286.515	3847.25	102576	377.863	4565.07	0	282.293	0	0	478.979	0	473.238	0	20989.1	451736	282.469	0	1701.99	22448.3	281.33	0
G10_AS09	AS09	10	Mixed	Male	505.079	1675.24	1316.25	918.385	1814.77	1237.38	16510.8	534.152	3910.03	1660.12	4450.65	4477.98	1345.44	2586.86	781.178	1477.93	464.6	924.885	0	597.122	4054.02	0	611.63	3608.63	0	11845.1	247103	1092.08	18814.7	0	1552.46	0	2011.61	2040.04	934.625	1624.6	712.616	90110	1.5624e+06	0	973.466	5850.99	89097.4	730.597	0
G10_AS09	AS09	10	Mixed	Male	1821.68	1312.64	1570.65	1050.18	1821.92	3661.47	7480.02	1439.31	8978.25	3441.12	2540.68	5889.03	3673.48	34673.4	2655.19	2137.53	788.196	2485.41	0	3850.62	5960.52	0	1309.8	0	31055.3	10470.9	289779	2243.21	24933.7	0	2955.17	5788.15	2692.3	0	3117.31	2716.44	1079.34	77357.9	1.99814e+06	0	6568.96	4776	91458.5	1414.27	1239.67
G10_AS19	AS19	10	Mixed	Male	2351.19	1123.75	1612.98	676.97	3697.21	5828.37	5527.04	4972.19	3756.41	1264.66	2071.31	4205.87	1975.54	15074.6	2665.77	1498.63	582.724	1793.85	0	2967.41	5594.13	0	1623.16	0	15023.5	12828.6	310065	1763.57	17764.3	0	2186.8	4475.62	1415.01	1138.82	671.803	1234	769.873	77849.1	1.52919e+06	7582.81	2236.19	6054.31	114188	895.414	913.182
G10_AS19	AS19	10	Mixed	Male	1240.83	782.743	1421.55	695.923	2289.35	8326.91	4613.3	5346.06	2676.61	963.605	1325.37	3629.76	799.872	46123.7	2087.99	1065.66	356.577	2216.23	0	1731.3	4535.84	0	1545.59	13792.8	0	7654.12	205675	1872.38	14924.4	0	3297.97	1363.53	0	1533.83	0	1462.12	716.311	61709.1	1.33125e+06	8104.11	2929.8	7479.23	151017	724.801	793.798
G10_CT07	CT07	10	Mixed	Male	449.054	987.65	415.731	471.238	1075.45	990.363	4857.42	2650.31	1080.72	369.919	2045	1601.66	519.245	10701.4	634.212	826.982	317.967	880.405	0	645.351	1800.61	0	550.54	490.802	0	2653.13	83659.9	518.634	10462.3	0	2118.57	0	0	0	905.876	888.034	293.876	22194.6	527036	1637.08	1890.02	2276.76	40630.5	368.993	926.949
G10_SY13	SY13	10	Mixed	Male	0	1508.95	1370.86	740.18	754.596	5773.29	4829.67	4588.63	2809.08	1260.58	1468.12	5189.69	0	24208.1	0	1207.88	418.055	0	0	0	2815.26	0	0	3124.75	0	10969.1	317552	1594.02	22884.4	0	1681.71	2307.01	0	1240.08	0	1130.6	519.56	66443.5	2.14272e+06	0	2200.28	5880.76	121665	965.013	1135.47
G10_SY13	SY13	10	Mixed	Male	1975.38	1752.19	409.315	820.973	1664.88	3443.36	2648.67	3509.34	2457	1083.35	595.011	2183.18	796.826	12672.5	0	1198.55	496.848	1202.88	0	0	1638.96	0	368.965	6608.81	0	2861.34	103861	1047.06	8772.93	0	4790.44	909.7	572.317	0	458.6	324.31	385.205	26539.2	789680	1200.94	907.052	2190.76	46654.9	549.318	1220.25
G10_SY18	SY18	10	Mixed	Male	1519.64	501.783	1039.16	821.417	942.412	595.14	3141.64	1545.09	2709.14	959.429	599.77	1592.81	1542.76	17965.3	1020.76	1518.97	490.21	1330.51	0	404.223	2402.75	0	512.644	4180.42	0	10309.6	212837	1768.92	11164.8	0	3020.96	1936.4	1110.36	1084.11	1309.8	2132.86	1097.03	52600.9	932221	1187.58	1862.14	5757.95	81186	528.069	0
G10_SY18	SY18	10	Mixed	Male	0	1601.42	428.555	631.583	797.381	910.348	2360.94	283.691	2339.5	1080.53	520.708	1052.93	807.334	5814.73	0	1173.18	528.495	484.108	0	238.887	2367.72	0	476.979	0	0	6251.85	126465	2197.12	6407.18	0	1871.25	890.516	329.587	0	171.344	726.56	694.525	49091	788742	0	0	6121.34	61862.5	268.497	0
G10_SY53	SY53	10	Mixed	Male	2161.01	1557.24	497.015	801.038	1358.7	5472.12	4342.35	4270.72	2308.99	1014.29	736.18	4796.43	0	31278	0	1028.31	321.421	1133.63	0	430.425	1551.67	0	513.635	14180.6	0	3935.07	120023	1462.4	10292	0	3533.01	1540.81	1154.02	0	1822.84	1492.91	806.14	21857.6	578650	1925.5	1962.67	3892.17	52378.4	1981.49	2183.39
G10_AS09	AS09	10	Virgin	Female	0	756.179	0	0	0	0	0	0	1150.58	568.28	0	0	0	2870.36	0	884.414	0	0	1400.76	0	0	0	0	0	0	895.118	17234.9	110338	1787.26	1678.94	0	0	0	0	0	0	0	6064.66	118197	0	0	12936.4	0	0	0
G10_AS09	AS09	10	Virgin	Female	0	798.724	0	0	0	0	0	0	1711.34	823.398	0	0	0	1900.05	0	1051.6	0	0	1071.12	0	0	625.546	0	0	0	577.872	12856	81831.4	1354.98	1225.36	0	0	0	0	0	0	0	5628.09	121273	0	0	8910.95	0	0	0
G10_AS19	AS19	10	Virgin	Female	0	0	0	0	0	0	0	0	1294.06	0	0	0	0	0	0	0	0	0	1298.31	0	0	0	0	0	0	0	7250.77	92144.8	0	2052.24	0	0	0	0	0	0	0	3608.24	57931.1	0	0	10280	0	0	0
G10_CT07	CT07	10	Virgin	Female	0	787.678	0	0	0	0	0	0	1481.82	721.107	0	0	0	2759.54	0	1018.87	0	0	1168.57	0	0	0	0	0	0	0	14100.6	113736	1932.93	1554.02	0	0	0	0	0	0	0	4761.23	115989	0	0	11375.8	0	0	0
G10_CT38	CT38	10	Virgin	Female	0	1017.33	0	616.232	238.536	0	0	0	1018	486.413	0	0	0	274.543	0	1461.19	0	0	0	0	0	1576.23	0	0	0	1652.93	37637.1	0	1426.13	0	0	0	0	0	0	573.604	0	7657.17	140663	0	0	387.983	0	0	0
G10_CT60	CT60	10	Virgin	Female	0	846.897	0	584.594	228.406	0	0	0	1507.48	765.058	0	0	0	871.693	0	1195.9	0	0	0	0	0	1132.27	0	0	0	387.77	3501.07	7883.55	432.444	0	0	0	0	0	0	499.098	0	1422.72	20553.8	0	0	1170.16	0	0	0
G10_SY13	SY13	10	Virgin	Female	0	1173.24	0	604.64	216.148	0	0	0	1141.38	523.199	0	0	0	583.391	0	1443.13	0	0	269.395	0	0	1184.52	0	0	0	454.498	9460.51	31595.5	0	489.099	0	0	0	0	0	486.488	0	2747.48	57435.4	0	0	1339.7	0	0	0
G10_SY13	SY13	10	Virgin	Female	0	1031.01	0	577.252	226.897	216.907	0	0	1072	506.607	0	0	0	675.794	0	1353.42	0	0	503.653	0	0	1263.72	0	0	0	1080.62	17049.8	30156.5	317.328	323.643	0	0	0	0	0	551.188	0	5208.21	88026.2	0	0	2386.25	0	0	0
G10_SY18	SY18	10	Virgin	Female	0	756.744	0	520.986	0	0	0	0	1272.39	656.702	0	0	0	1589.92	0	1041.5	0	0	742.022	0	0	773.66	0	0	0	1291.48	18452.5	61403.9	1125.93	912.959	0	0	0	0	0	470.211	0	4765.84	74626.3	0	0	5206.32	0	0	0
G10_SY53	SY53	10	Virgin	Female	0	672.609	0	0	0	0	0	0	782.687	402.667	0	0	0	569.345	0	839.407	0	0	568.428	0	0	616.843	0	0	0	0	7479.8	70061.4	721.736	748.078	0	0	0	0	0	0	0	2619.41	65573.8	0	0	4735.4	0	0	0
G10_AS09	AS09	10	Mixed	Female	0	0	0	0	0	0	0	0	1848	0	0	0	0	1920.9	0	0	0	0	1725.41	0	0	0	0	0	0	0	17815.8	140016	0	2070.97	0	0	0	0	0	0	0	6359.01	132851	0	0	17752.8	0	0	0
G10_AS09	AS09	10	Mixed	Female	0	971.697	0	0	0	0	0	0	1747.7	0	0	0	0	17793.4	0	1663.01	0	0	0	0	0	0	0	0	0	0	8769.2	82951.1	0	0	0	0	0	0	0	0	0	3274.67	64879.2	0	0	8301.38	0	0	0
G10_AS19	AS19	10	Mixed	Female	0	0	0	0	0	0	0	0	0	0	0	0	0	15676.2	0	0	0	0	9255.24	0	0	0	0	0	0	0	31682.2	40239	0	0	0	0	0	0	0	0	0	0	29931.5	0	0	0	0	0	0
G10_CT07	CT07	10	Mixed	Female	0	1197.82	0	0	0	0	0	0	1808.31	895.692	0	0	0	10989.9	0	1667.01	0	0	0	0	0	0	0	0	0	0	11217.2	80823.6	0	0	0	0	0	0	0	0	0	0	37108.4	0	0	8160.03	0	0	0
G10_SY13	SY13	10	Mixed	Female	0	1077.57	0	0	0	0	0	0	1746.54	812.973	0	0	0	14733.9	0	1665.29	0	0	1440.38	0	0	1311.4	0	0	0	1544.59	39091.4	111643	0	1499.1	0	0	0	0	0	0	0	10044.1	217952	0	0	11148.7	0	0	0
G10_SY13	SY13	10	Mixed	Female	0	0	0	0	0	0	0	0	1845.71	0	0	0	0	39892.3	0	0	0	0	3174.75	0	0	0	0	0	0	2206.19	68231.7	272938	0	2327.37	0	0	0	0	0	0	0	16880.8	406558	0	0	19743.1	0	0	0
G10_SY18	SY18	10	Mixed	Female	0	0	0	0	0	0	0	0	2014.6	0	0	0	0	3395.89	0	2025.58	0	0	2318.18	0	0	0	0	0	0	0	28318.3	217150	0	7539.47	0	0	0	0	0	0	0	8962.7	150795	0	0	24498.3	0	0	0
G10_SY18	SY18	10	Mixed	Female	0	1026.07	0	0	0	0	0	0	1572.31	796.622	0	0	0	656.054	0	1666.79	0	0	807.908	0	0	1307.26	0	0	0	753.54	11618	70579.2	0	942.745	0	0	0	0	0	0	0	3258.44	54768.8	0	0	6815.84	0	0	0
G10_SY53	SY53	10	Mixed	Female	0	0	0	0	0	0	0	0	1714.53	0	0	0	0	49835.4	0	0	0	0	0	0	0	0	0	0	0	0	25201.9	209068	0	0	0	0	0	0	0	0	0	4288.91	113196	0	0	10978.9	0	0	0
[truncated: 139 more columns]
